# Supplementary material for: Modulation of pathogenic oral biofilms towards health with nisin probiotic
Source: J Oral Microbiol. 2020 Aug 24;12(1):1809302. doi: 10.1080/20002297.2020.1809302 (PMC7482728; doi:10.1080/20002297.2020.1809302)
Supplement: Supplemental Material [file ZJOM_A_1809302_SM6634.zip]

Archive with 3 entries (2 files):
- Supplementary/
- Supplementary/Figure 1.pdf
- Supplementary/Figure S2.tif
